# Supplementary material for: Role of pharmacists in providing information on cancer genome medicine and patient decision making: Open-label randomized controlled study
Source: Explor Res Clin Soc Pharm. 2026 Jun 18;23:100814. doi: 10.1016/j.rcsop.2026.100814 (PMC13325452; doi:10.1016/j.rcsop.2026.100814)
Supplement: Supplementary file 1 — Supplementary material: Supplemental data Table 1. Patient background of all patients when they were divided into two groups based on the median DCS score before the pharmacist interview Supplemental data Table 2. Patients were asked about their desire to take a CGP after the pharmacist interview Supplemental data Table 3. How much patients would be willing to pay for information Supplemental data Table 4. Total score and sub scores of DCS [file mmc1.xlsx]

## Sheet: Supplemental data Table1
Supplemental data Table 1. Patient background of all patients when they were divided into two groups based on the median DCS score before the pharmacist interview
		DCS score <37.5		DCS score ≧37.5		p value
		Mean	(SD)	Mean	(SD)
Age		58.48	10.97	55.53	9.91	0.0607
		n	(%)	n	(%)
Gender		89	100	91	100	0.38	*
	Males	24	26.9663	30	32.967
	Females	65	73.0337	61	67.033
Type of cancer						ー
	gastric cancer	1	1.1236	9	9.89011
	esophageal cancer	0	0	4	4.3956
	colorectal cancer	6	6.74157	7	7.69231
	lung cancer	11	12.3596	10	10.989
	breast cancer	33	37.0787	32	35.1648
	liver cancer	8	8.98876	1	1.0989
	biliary cancer	1	1.1236	1	1.0989
	pancreatic cancer	9	10.1124	10	10.989
	endometrial cancer	12	13.4831	5	5.49451
	cervical cancer	2	2.24719	2	2.1978
	ovarian cancer	6	6.74157	10	10.989
Stage						0.6832	*
	1	18	20.2247	14	15.3846
	2	22	24.7191	22	24.1758
	3	21	23.5955	28	30.7692
	4	28	31.4607	27	29.6703
Purpose of treatment						0.981	*
	preoperative	13	14.6067	13	14.2857
	postoperative	32	35.9551	34	37.3626
	advanced recurrence	44	49.4382	44	48.3516
Lines of chemotherapy						0.5856	†
	1st	60	67.4157	56	61.5385
	2nd	24	26.9663	30	32.967
	3rd	2	2.24719	3	3.2967
	4th	2	2.24719	0	0
	others	1	1.1236	2	2.1978
History of non-surgical treatment						0.2769	*
	Yes	33	37.0787	41	45.0549
	No	56	62.9213	50	54.9451
Family history						0.7955	*
	Yes	26	29.2135	25	27.4725
	No	63	70.7865	66	72.5275
Marital status						0.5238	*
	Married	18	20.2247	22	24.1758
	Others	71	79.7753	69	75.8242
Child(ren)						0.9009	*
	Yes	52	58.427	54	59.3407
	No	37	41.573	37	40.6593
Occupation						0.4669	†
	Full-time	53	59.5506	47	51.6484
	Part-time	13	14.6067	13	14.2857
	Student	0	0	0	0
	Unemployed	23	25.8427	31	34.0659
Education						0.8222	†
	Junior high school	2	2.24719	5	5.49451
	High school	19	21.3483	20	21.978
	Occupational school	18	20.2247	15	16.4835
	Junior college	12	13.4831	11	12.0879
	University or graduate school	38	42.6966	40	43.956
Annual household income (×106 yen)						ー
	0	2	2.24719	6	6.59341
	-0.99	2	2.24719	0	0
	1.00-1.99	6	6.74157	8	8.79121
	2.00-2.99	7	7.86517	8	8.79121
	3.00-3.99	11	12.3596	12	13.1868
	4.00-4.99	12	13.4831	11	12.0879
	5.00-9.99	28	31.4607	33	36.2637
	10.00-14.99	13	14.6067	10	10.989
	15.00-	8	8.98876	3	3.2967
Sources of medical information (multiple choice)						ー
	Families and friends	54	60.6742	47	51.6484
	Newspaper	24	26.9663	22	24.1758
	Magazines	10	11.236	14	15.3846
	Books	13	14.6067	12	13.1868
	TV/Radio programs	40	44.9438	43	47.2527
	Web	59	66.2921	64	70.3297
	Public agencies	23	25.8427	20	21.978
	Medical institution	44	49.4382	47	51.6484
	Pharmaceutical company	16	17.9775	23	25.2747
	Individuals	23	25.8427	24	26.3736
	Social network service	13	14.6067	16	17.5824
	Lectures	1	1.1236	2	2.1978
	Others	6	6.74157	5	5.49451
SD ; standard deviation, n ; Number of patients
* Chi-square test, † Fisher's exact test
Percentages are rounded to one decimal place; therefore, totals may not sum to exactly 100%.

## Sheet: Supplemental data Table2
Supplemental data Table 2. Patients were asked about their desire to take a CGP after the pharmacist interview
	intervention		non-intervention		p value
	n	(%)	n	(%)
	87	100	93	100	0.8489	*
Yes	13	14.9425	14	15.0538
No	51	58.6207	51	54.8387
No answer	23	26.4368	28	30.1075
n ; Number of patients
* Chi-square test
Percentages are rounded to one decimal place; therefore, totals may not sum to exactly 100%.

## Sheet: Supplemental data Table3
Supplemental data Table 3. How much patients would be willing to pay for information
	intervention		non-intervention		p value
yen	n	(%)	n	(%)
	87		93		0.5794	†
-100	1	1.14943	1	1.07527
100-299	3	3.44828	6	6.45161
300-599	8	9.1954	15	16.129
600-1000	35	40.2299	33	35.4839
1000-	20	22.9885	24	25.8065
refusal	18	20.6897	12	12.9032
No answer	2	2.29885	2	2.15054
n ; Number of patients
† Fisher's exact test
Percentages are rounded to one decimal place; therefore, totals may not sum to exactly 100%.

## Sheet: Supplemental data Table4
Supplemental data Table 4. Total score and sub scores of DCS
	intervention				non-intervention
	pre		post		pre		post
	Mean	(SD)	Mean	(SD)	Mean	(SD)	Mean	(SD)
Total score	39.3	18.02	41.28	16.2	36.77	16.76	38.61	17.22
Uncertainly subscore	47.7	23	50.47	20.74	44.62	21.7	47.22	22.15
Informed subscore	38.03	22.899	39.08	19.5	35.57	30.58	36.56	21.19
Values clarity subscore	39.18	22.23	41.76	19.66	36.65	21.96	39.06	23.41
Support subscore	36.11	18.92	36.87	16.74	33.78	19.4	34.49	18.04
Effective decision subscore	36.42	19.47	38.93	18.95	34.07	16.45	36.42	18.81
SD ; standard deviation
